# Supplementary material for: Primordial germ cell DNA demethylation and development require DNA translesion synthesis
Source: Nat Commun. 2024 May 3;15:3734. doi: 10.1038/s41467-024-47219-2 (PMC11068800; doi:10.1038/s41467-024-47219-2)
Supplement: Supplementary file 4 — Source Data [file 41467_2024_47219_MOESM4_ESM.zip]

Archive with 28 entries (28 files):
- Shah_Source Supplementary Fig. 11.xlsx
- __MACOSX/._Shah_Source Supplementary Fig. 11.xlsx
- Shah_Source Data Figure 1.xlsx
- __MACOSX/._Shah_Source Data Figure 1.xlsx
- Shah_Source Data Figure 2.xlsx
- Shah_Source Data Figure 3.xlsx
- Shah_Source Data Figure 4.xlsx
- Shah_Source Data Figure 5.xlsx
- Shah_Source Supplementary Fig. 01.xlsx
- __MACOSX/._Shah_Source Supplementary Fig. 01.xlsx
- Shah_Source Supplementary Fig. 02.xlsx
- __MACOSX/._Shah_Source Supplementary Fig. 02.xlsx
- Shah_Source Supplementary Fig. 03.xlsx
- __MACOSX/._Shah_Source Supplementary Fig. 03.xlsx
- Shah_Source Supplementary Fig. 04.xlsx
- __MACOSX/._Shah_Source Supplementary Fig. 04.xlsx
- Shah_Source Supplementary Fig. 05.xlsx
- __MACOSX/._Shah_Source Supplementary Fig. 05.xlsx
- Shah_Source Supplementary Fig. 06.xlsx
- __MACOSX/._Shah_Source Supplementary Fig. 06.xlsx
- Shah_Source Supplementary Fig. 07.xlsx
- __MACOSX/._Shah_Source Supplementary Fig. 07.xlsx
- Shah_Source Supplementary Fig. 08.xlsx
- __MACOSX/._Shah_Source Supplementary Fig. 08.xlsx
- Shah_Source Supplementary Fig. 09.xlsx
- __MACOSX/._Shah_Source Supplementary Fig. 09.xlsx
- Shah_Source Supplementary Fig. 10.xlsx
- __MACOSX/._Shah_Source Supplementary Fig. 10.xlsx
