# Supplementary material for: Primordial germ cell DNA demethylation and development require DNA translesion synthesis
Source: Nat Commun. 2024 May 3;15:3734. doi: 10.1038/s41467-024-47219-2 (PMC11068800; doi:10.1038/s41467-024-47219-2)
Supplement: Supplementary file 4 — Source Data [file 41467_2024_47219_MOESM4_ESM.zip › Shah_Source Supplementary Fig. 11.xlsx]

## Sheet: Suppl. Fig. 1a
[MMC]	Wildtype			Fanca-/-			PcnaR/R			Rev1-/-			Rev7-/-
0	100	100	100	100	100	100	100	100	100	100	100	100	100	100	100
15.63	79.72	95.852	95.959	96.096	70.517	86.059	89.847	83.838	83.15	79.465	98.788	87.397	78.926	87.762	86.391
31.25	79.968	94.151	95.569	94.165	73.402	79.732	77.519	75.023	81.329	76.051	98.639	81.396	74.157	81.471	71.379
62.5	86.736	85.739	85.325	50.916	42.027	43.718	71.811	74.751	76.577	49.552	70.813	81.222	78.277	81.212	72.253
125	72.183	86.695	81.435	27.492	23.779	22.717	66.395	68.13	66.281	47.883	70.869	70.148	68.414	68.802	64.098
250	66.902	69.358	74.087	11.42	8.398	9.741	64.881	66.534	67.825	48.192	57.329	69.548	60.075	72.192	60.842
400	76.001	77.584	73.309	6.453	5.207	4.415	56.707	68.656	61.41	40.992	56.061	60.236	62.447	61.994	51.734
500	77.365	79.588	72.833	4.284	2.36	2.735	60.959	68.855	70.637	40.08	58.411	62.424	57.303	58.92	49.192
800	75.703	74.205	71.731	1.225	0.411	0.769	66.705	60.62	67.271	32.648	46.811	62.017	43.471	41.138	30.262
