# Supplementary material for: Primordial germ cell DNA demethylation and development require DNA translesion synthesis
Source: Nat Commun. 2024 May 3;15:3734. doi: 10.1038/s41467-024-47219-2 (PMC11068800; doi:10.1038/s41467-024-47219-2)
Supplement: Supplementary file 4 — Source Data [file 41467_2024_47219_MOESM4_ESM.zip › Shah_Source Data Figure 1.xlsx]

## Sheet: Fig. 1c
Wildtype	Rev1KO Clone 1	Rev1KO Clone 2	Rev1KO Clone 3
67.1233	16.895	11.0502	2.37443
132.42	0	11.5982	0.913242
100.457	1.82648	31.0502	1.82648

## Sheet: Fig. 1e
Males									Females
Wildtype				Rev1-/-					Wildtype				Rev1-/-
0	0	0		0	0	0			0	0	0		0	0	0
7	6	7		0	0	0			7	7	6		0	0	0
12	12	15		0	0	0			12	17	21		0	0	0
16	24	23		0	0	0			18	21	29		0	0	0

## Sheet: Fig. 1f
Wildtype	Rev1-/-
116	14.6
113	15.2
96.3
92.4
69.6
65.2
105.3
93.2
120.6
115.5
99.2
108.8

## Sheet: Fig. 1g
Wildtype	Rev1-/-
6.7	1.9
5.5	6.7
5.7
3.9
6.8
3.9
6
5.8
2.1
10.7
11.8
3.5
4.3

## Sheet: Fig. 1i
Wildtype	Rev1-/-
0	94.6429
0	100
0	100
0	92.7
0
0
0
0
0.666667
0

## Sheet: Fig. 1j
Wildtype	Rev1-/-
31	0
28	0
16	0
23
19
42
39
20

## Sheet: Fig. 1n
Wildtype	Rev1-/-
2856	49
2210	39
1659	4
1960	14
1292	17
823	45
486	17
353	2
500	30
370	5
2147	3
2857	3
2582
3675
1665
1152
495
598
1456
1421
1470
1302
1257
1920
1474
212
312
1561
1798
1346
920
943
892
1411
1044
