# Supplementary material for: Primordial germ cell DNA demethylation and development require DNA translesion synthesis
Source: Nat Commun. 2024 May 3;15:3734. doi: 10.1038/s41467-024-47219-2 (PMC11068800; doi:10.1038/s41467-024-47219-2)
Supplement: Supplementary file 4 — Source Data [file 41467_2024_47219_MOESM4_ESM.zip › Shah_Source Data Figure 2.xlsx]

## Sheet: Fig. 2c
Wildtype	Rev1-/-	Rev1AA/-	Rev1CT/-
2856	49	997	21
2210	39	989	12
1659	4	776	17
1960	14	1150	15
1292	17	814	16
823	45	1389	4
486	17	402	7
353	2	661
500	30	588
370	5	1082
2147	3
2857	3
2582
3675
1665
1152
495
598
1456
1421
1470
1302
1257
1920
1474
212
312
1561
1798
1346
920
943
892
1411
1044

## Sheet: Fig. 2e
Wildtype	Rev1-/-	Rev1AA
31	0	16
28	0	9
16	0	15
23
19
42
39
20

## Sheet: Fig. 2f
Wildtype	Rev1-/-	Rev1-/AA
3	0	2
5	0	4
3	0	4
1	0	5
1	0	1
1	0	8
2	0	2
2	0	6
1	0	3
3	0	1
4	0	1
5	0	2
2	0	2
2	0	5
2	0	2
1	0	6
3	0	4
2	0	2
3	0	5
6	0	1
2	0	2
5	0	5
3	0	3
2	0	2
1	0	2
3	0	4
2	0	1
4	0	9
3	0	3
4	0	5
3	0	6
5	0	1
2	0	3
0	0	2
1	0	0
6	0	3
4	0	0
7	0	2
3	0	4
2	0	2
3	0	5
3	0	3
2	0	5
4	0	5
3	0	2
8	0	0
6	0	3
3	0	3
1	6	1
6	3	4
4	0	2
4	0	1
4	0	0
2	0	5
5	0	0
4	0	0
3	0	2
1	0	2
6	0	1
2	0	1
4	0	0
1	0	0
7	0	4
2	0	2
8	0	6
2	0	1
5	0	0
8	0	1
6	0	1
8	0	4
3	0	1
6	0	2
3	0	5
4	0	0
1	0	1
4	0	1
7	0	1
6	0	1
5	0	6
2	0	0
4	0	2
5	0	0
4	0	2
5	0	1
4	0	4
1	0	2
4	0	4
1	0	2
1	0	3
10	0	2
5	0	3
4	0	0
4	0	1
5	0	3
8	0	2
2	0	3
1	0	1
2	0	0
2	0	2
3	0	2
6		2
2		2
6		0
7		3
5		0
2		2
4		0
7		0
2		3
6		5
5		3
8		7
5		0
4		0
4		0
3		0
3		6
4		1
4		2
10		0
9		2
4		1
6		3
1		1
4		3
5		5
9		2
4		1
2		0
4		0
6		0
8		0
4		1
1		0
4		0
3		1
5		5
7		0
5		3
4		1
7		0
2		5
1		0
2		0
9		2
1		0
7		1
1		1
1		1
3		3

## Sheet: Fig. 2g
	Soma			PGCs
Rev1	90	108.7	101.3	156.2	175.6	228.9
Rev7	94.4507	96.3107	109.239	182.489	145.651	171.214
Polk	103.1	97.6	99.3	206.4	221	189.4
Polq	77.9	112.1	110	158.6	132.6	154.9

## Sheet: Fig. 2i
Wildtype	Rev7-/-	Polk-/-	Polq-/-
2856	0	1741	859
2210	3	967	390
1659	0	1314	240
1960	0	997	560
1292	0	846	987
823	0	1041	872
486	0	1334	685
353	1	1603	773
500	1		722
370	2
2147	4
2857	2
2582	4
3675	2
1665
1152
495
598
1456
1421
1470
1302
1257
1920
1474
212
312
1561
1798
1346
920
943
892
1411
1044

## Sheet: Fig. 2k
Wildtype	Rev7-/-	PolK-/-	PolQ-/-
0	100	0	0
0	100	5.68182	0
0	100	0	0
0	100	0	0
0	100	0	0.5
0	100	0	0
0	100	0	0
0		0	0
0.666667			0
0			0
			3.5
			1
			0
			0

## Sheet: Fig. 2m
Wildtype	Rev7-/-	PolK-/-	PolQ-/-
31	0	20	14
28	0	21	7
16	0	10	16
23		24	5
19			21
42			15
39			15
20			14
			2
			9
			8
