# Supplementary material for: Primordial germ cell DNA demethylation and development require DNA translesion synthesis
Source: Nat Commun. 2024 May 3;15:3734. doi: 10.1038/s41467-024-47219-2 (PMC11068800; doi:10.1038/s41467-024-47219-2)
Supplement: Supplementary file 4 — Source Data [file 41467_2024_47219_MOESM4_ESM.zip › Shah_Source Data Figure 3.xlsx]

## Sheet: Fig. 3b
Wildtype	PcnaR/R
116	16.3
113	18.1
96.3	12.9
92.4	12.5
69.6	12.8
65.2	12.4
105.3	13.9
93.2	13.1
120.6	17.2
115.5	15.2
99.2
108.8

## Sheet: Fig. 3c
Wildtype	PcnaR/R
6.7	3.3
5.5	3.8
5.7	3.1
3.9	3.3
6.8	3.1
3.9	4.3
6	5.2
5.8	3.3
2.1
10.7
11.8
3.5
4.3

## Sheet: Fig. 3d
	Wildtype												PcnaR/R
0	0	0	0	0	0	0	0	0					0	0	0	0	0	0	0	0	0
1	7	7	6	7	5	7	7	6					0	0	0	0	0	0	0	0	0
2	17	12	12	15		12	17	21					0	0		0	0	0	0	0	0
3		16	24	23		18	21	29					0			0			0		0

## Sheet: Fig. 3f
Wildtype	PcnaR/R
0	100
0	100
0	100
0	100
0	100
0	100
0	99.5
0	100
0.666667	100
0	100
	72.8571
	100
	100
	100
	100

## Sheet: Fig. 3h
Wildtype	PcnaR/R
31	0
28	0
16	0
23	0
19	0
42	0
39	0
20	0
	0
	0
	0

## Sheet: Fig. 3k
Wildtype	PcnaR/R	Rev1-/-
2856	3	49
2210	11	39
1659	5	4
1960	7	14
1292	5	17
823	6	45
486	18	17
353	11	2
500	14	30
370	9	5
2147	18	3
2857	8	3
2582	5
3675	21
1665	19
1152	4
495	9
598	1
1456	2
1421	5
1470	4
1302
1257
1920
1474
212
312
1561
1798
1346
920
943
892
1411
1044

## Sheet: Fig. 3l
Wildtype	PcnaR/R	Rev1-/-	Rev7-/-
108	33	42	65
171	45	48	40
77		20	17
31		15
75		79
51
65
58
25
9
15
92
45
48
11
48
20
48

## Sheet: Fig. 3m
	Wildtype																														PcnaR/R
E8.5	108	171	77	31	75	51	65	58	25	9	15	92	45	48	11	48	20	48													33	45
E9.5	115	72	106	175	93	105	98	42	56	20	68	36																			11	22	18	14
E10.5	103	57	171	123	86	99	96	167	33																						5	4	18	8
E11.5	378	280	603																												40	18	18	6	10	12	7
E12.5	2817	1093	2877	2559	3394	524	3359	2241	1835	5066	3619	3252	2115	839	870	1775	2455														12	14	25	27	13	30	13	1	7
