# Supplementary material for: Primordial germ cell DNA demethylation and development require DNA translesion synthesis
Source: Nat Commun. 2024 May 3;15:3734. doi: 10.1038/s41467-024-47219-2 (PMC11068800; doi:10.1038/s41467-024-47219-2)
Supplement: Supplementary file 4 — Source Data [file 41467_2024_47219_MOESM4_ESM.zip › Shah_Source Data Figure 4.xlsx]

## Sheet: Fig. 4a
Wildtype	PcnaR/R	Rev1-/-
4.9	11.1	14.7
9.8	33.3	24
5.7	11.8	22.9167
0	11.1
0	12.5
7.40741

## Sheet: Fig. 4b
Wildtype	PcnaR/R	Rev1-/-
37.7	50	50
27.5	66.7	44.6
24.5	50	43.2
32.7	58.8
23.1

## Sheet: Fig. 4c
Wildtype	PcnaR/R	Rev1-/-
0	7.7	15.5
2.8	12.5	11.7
0.6	30	15.9
1.1
2.5

## Sheet: Fig. 4d
Wildtype	PcnaR/R	Rev1-/-
1.69492	28.5714	14.3
9.375	42.8571	16.6667
3.64964	21.2121	7
1.36986	31.25
2.66667
0.826446
1.17647
1.65289

## Sheet: Fig. 4e
Wildtype	PcnaR/R	Rev1-/-
48	36	31
43	23	34
44	33	31
49		29
45
50

## Sheet: Fig. 4f
Wildtype	PcnaR/R	Rev1-/-
8.42105	46.1538	52.9
23.4375	33.3333	38.2
12.6582	57.1429
9.375	45.4545
16.6667
14.2857
11.7647
22.7273
13.0435
12.3711
10.2273
