# Supplementary material for: Primordial germ cell DNA demethylation and development require DNA translesion synthesis
Source: Nat Commun. 2024 May 3;15:3734. doi: 10.1038/s41467-024-47219-2 (PMC11068800; doi:10.1038/s41467-024-47219-2)
Supplement: Supplementary file 4 — Source Data [file 41467_2024_47219_MOESM4_ESM.zip › Shah_Source Data Figure 5.xlsx]

## Sheet: Fig. 5a
Prdm1					Nanos3					Mvh
WT Soma	WT PGC	PcnaR/R PGC	Rev1-/- PGC		WT Soma	WT PGC	PcnaR/R PGC	Rev1-/- PGC		WT Soma	WT PGC	PcnaR/R PGC	Rev1-/- PGC
1.25	84.59	31.88	81.77		0.09	125.21	90.93	49.89		0.21	112.18	15.97	25.17
0	118.21	55.65	82.83		0.11	79.87	95.85	80.86		0.04	89.14	17.14	27.99
		97.16	83.89				101.04	131.06				18.39	31.12

## Sheet: Fig. 5b
	Wildtype						PcnaR/R
Stella	6.62469	7.02126	7.86821		6.59842	7.06942	6.15765	8.20315	8.89461	7.82991	6.45516	9.20501
Fragilis	6.77689	6.63212	6.86394		6.72656	8.08226	8.14924	7.56818	8.28411	8.52884	7.14486	10.7333
Mael	5.01123	6.3427	6.94052	8.27826	7.54828	5.74201	4.26153	6.88618		0	0	6.47395	0
Mili	6.10999	4.88313	7.60918	7.68159	6.85723	6.72206	5.91456	8.04133		0	0	0	0
Sycp3	6.49633	5.40224	6.58256	7.6886	7.35526	6.33807	4.95187	7.73363	7.65421	0	0	6.02215	-3.32193
Mov10l1	0	6.20222	6.87885				5.54473	7.24174		0	0	0
Dazl	6.64832	5.87258	7.01892	7.55658	6.88007	5.88679	4.59574	6.77307	4.88118	0	0	4.774	0
Hormad1	7.16912	5.62965	6.39438	7.61073	7.08002	5.2902	6.45055	6.35279	7.64667	0	0	-2.32193	0
Brdt	0	6.34074	6.7148				6.87234	0		0	0	0

## Sheet: Fig. 5g
Wildtype	PcnaR/R	Rev1-/-
12.6761	82.2222	50.6173
33.3333	87.037	65.5556
26.9663	90	58.427
20.3046	56.9721
39.5062
45.1613
41.6667
33.5106

## Sheet: Fig. 5j
	Wildtype						PcnaR/R
Tet1		138.11	109.62	40.43	98.33	72.34	417.78	527.47	281.82	55.88	225.97
Dnmt1	20.1	145.04	18.28	299.2	77.78	266.27	73.47	92.8	0	0	0	0	1745.34
