# Supplementary material for: Primordial germ cell DNA demethylation and development require DNA translesion synthesis
Source: Nat Commun. 2024 May 3;15:3734. doi: 10.1038/s41467-024-47219-2 (PMC11068800; doi:10.1038/s41467-024-47219-2)
Supplement: Supplementary file 4 — Source Data [file 41467_2024_47219_MOESM4_ESM.zip › Shah_Source Supplementary Fig. 01.xlsx]

## Sheet: Suppl. Fig. 1d
Day	Wildtype				REV1-/- Clone 1				REV1-/- Clone 2				REV1-/- Clone 3
1	85.567	89.6907	110.309	114.433	79.8165	96.3303	112.844	111.009	86.5079	99.2063	111.905	102.381	86.8421	99.1228	106.14	107.895
2	178.351	186.598	128.866	194.845	182.569	215.596	167.89	202.752	180.159	142.063	164.286	189.683	132.456	151.754	165.789	195.614
3	477.32	361.856	679.381	500	534.862	430.275	523.853	586.239	345.238	176.984	502.381	364.286	200.877	246.491	309.649	323.684
4	1566.49	1195.36	997.423	1863.4	643.578	1658.26	1355.5	1561.01	739.286	1436.11	791.667	1198.02	594.298	989.035	852.193	1271.49
5	2171.13	2160.82	2173.2	2307.22	1634.86	1864.22	1875.23	1860.55	1344.44	1722.22	1430.16	1680.95	1156.14	1207.02	961.404	1636.84

## Sheet: Suppl. Fig. 1e
	Wildtype		REV1-/-
Pax6	2368.8	240.48	2415.28	3390.26	110142	41363.7
Nestin	21.1	69.25	77.41	90.54	173.82	94.18
Sox1	1009.41	136.11	836.82	7552.71	12218.6	4650.68
Gata4	1528.32	16646.5	9480.35	9491.73	156521	55215.6
Gata6	63381.3	63750.1	74811	31096.9	669291	65125.3
Eomes	15146.5	9271.34	5878.71	747.76	6568.08	45.66	1102.28

## Sheet: Suppl. Fig. 1g
	Wildtype			Rev1-/-
0	1	0	1	49	48	50
1	4	1	8	0	0	0
2	4	6	12	0	0	0
3	7	6	14	0	1	0
4	2	4	5	0	0	0
5	8	6	4	1	0	0
6	4	6	4	0	1	0
7	5	6	1	0	0	0
8	2	3	1	0	0	0
9	2	3	0	0	0	0
10	4	2	0	0	0	0
11	3	2	0	0	0	0
12	1	1	0	0	0	0
13	0	1	0	0	0	0
14	2	3	0	0	0	0
15	0	0	0	0	0	0
16	0	0	0	0	0	0
17	0	0	0	0	0	0
18	0	0	0	0	0	0
19	0	0	0	0	0	0
20	1	0	0	0	0	0
