# Supplementary material for: Primordial germ cell DNA demethylation and development require DNA translesion synthesis
Source: Nat Commun. 2024 May 3;15:3734. doi: 10.1038/s41467-024-47219-2 (PMC11068800; doi:10.1038/s41467-024-47219-2)
Supplement: Supplementary file 4 — Source Data [file 41467_2024_47219_MOESM4_ESM.zip › Shah_Source Supplementary Fig. 02.xlsx]

## Sheet: Suppl. Fig. 2f
Wildtype	Rev1AA	Rev1CT
97.68	64.39	81.48
95.51	129.04	77.94
103.33		83.41
101.25		104.11
99.47		114.95
99.29		129.15

## Sheet: Suppl. Fig. 2g
MMC [ng/ml]	Wildtype									Rev1-/-									Rev1-/AA
0	95	105	79.4521	120.548	102.703	97.2973				79.3651	120.635	52.9412	147.059	120	80				100	100	110	90	103.571	96.4286
3	40	45	112.329	109.589	140.541	81.0811				31.746	9.52381	41.1765	52.9412	45.7143	74.2857				35.4839	32.2581	120	105	85.7143	96.4286
6	65	55	112.329	93.1507	75.6757	91.8919				12.6984	19.0476	47.0588	35.2941	40	28.5714				35.4839	41.9355	90	105	64.2857	71.4286
12	57.5	70	68.4932	84.9315	97.2973	108.108				4.7619	3.80952	3.52941	5.88235	6.28571	7.42857				16.129	35.4839	65	55	42.8571	57.1429
25	35	32.5	38.3562	57.5342	54.0541	37.8378				0.412698	0.444444	0.764706	0.588235	1.71429	1.25714				7.09677	10.3226	24	17.5	25	21.0714
50	14	13	17.8082	18.9041	23.2432	22.1622				0	0	0	0.0588235	0.228571	0.342857				3.54839	3.87097	6	5.5	7.5	5.71429
MMC [ng/ml]	Wildtype									Rev1-/-									Rev1-/CT
0	95.9713	105.164	98.8652	94.4802	96.7998	108.72	77.7091	102.175	120.116	93.3169	106.683	100	111.013	96.6446	92.342				122.027	94.8134	83.1597	120.235	104.081	75.6837	91.1496	98.2117
3.125	91.0347	116.654	130.953	56.8514	86.1684	113.552	78.2281	110.182	146.954	108.623	89.2927	87.065	93.6409	73.346	85.4418				90.2561	70.204	76.9748	91.9229	73.3031	77.2141	82.062	85.9489
6.25	98.1843	119.207	116.313	72.8952	77.7921	113.875	83.2695	95.2799	77.3384	108.551	72.1897	78.2979	76.6743	82.4381	86.9842				64.9957	60.6988	57.1181	63.2705	63.2705	50.0921	72.5365	69.7445
12.5	81.8425	122.442	142.443	51.0524	79.1452	73.0241	110.552	86.9023	105.066	72.1897	69.7464	65.7941	87.5524	57.0288	76.7555				38.5634	39.2144	33.4201	46.3511	29.0917	23.3952	45.4927	48.8321
25	67.0328	105.419	98.6949	46.0266	52.0833	53.7586	68.1453	56.8022	59.6936	53.2184	53.7932	41.0738	36.0844	27.317	19.7673				29.6441	17.3394	20.1389	30.282	12.1723	5.79566	26.9343	26.6606
50	34.1791	56.9894	52.0529	14.7122	23.9261	44.3514	34.4866	34.1159	40.6401	32.5942	31.0132	24.905	8.64565	9.13273	2.23244				12.3264	7.37847	6.72743	20.5895	-0.495961	-1.85631	17.0803	21.6241
100	13.3263	16.4755	17.3266	10.0086	17.354	14.3256	13.3572	20.6969	25.3676	14.9163	13.6947	11.1796	4.26194	3.6125	1.17711				7.57378	2.17014	2.62587	15.3181	-4.9171	-4.49199	10.4015	15.5474
200	8.64508	11.1985	8.38974	9.0421	14.7122	14.0679	6.46237	18.5469	20.5486	5.07135	5.7181	5.35879	-0.446489	-1.25829	-0.771208				3.79774	-0.694444	-0.303819	12.5974	-6.19243	-6.36248	10.4015	10.1825
400	5.66611	8.64508	4.3043	5.94931	8.6555	10.7174	7.12962	12.2452	18.0279	-0.0307977		0.112925							-1.34549		-2.25694	8.68641	-8.23296	-8.06292		11.2774

## Sheet: Suppl. Fig. 2h
	Wildtype, Females						Rev1-/-, Females						Rev1AA, Females
0	0	0	0	0			0	0	0	0			0	0	0	0	0
1	5	7	7	6			0	0	0				6	2	8	7	6
2		12	17	21			0	0	0				15	9	16	13	13
3		18	21	29			0	0	0				15	17	23	22	16
	Wildtype, Males						Rev1-/-, Males						Rev1AA, Males
0	0	0	0	0			0	0	0	0			0	0	0	0	0
1	7	7	6	7			0	0	0				3	3	4	5	10
2	17	12	12	15			0	0	0				4	12	8	11	14
3		16	24	23			0	0	0				8	22	13	18
