# Supplementary material for: Primordial germ cell DNA demethylation and development require DNA translesion synthesis
Source: Nat Commun. 2024 May 3;15:3734. doi: 10.1038/s41467-024-47219-2 (PMC11068800; doi:10.1038/s41467-024-47219-2)
Supplement: Supplementary file 4 — Source Data [file 41467_2024_47219_MOESM4_ESM.zip › Shah_Source Supplementary Fig. 03.xlsx]

## Sheet: Suppl. Fig. 3a
	Wildtype			Polk-/-			Polq-/-		Rev7-/-
0	1	0	1	1	5	5	0	7	50	50	50
1	4	1	8	1	13	5	2	7	0	0	0
2	4	6	12	7	10	9	4	6	0	0	0
3	7	6	14	5	11	5	7	8	0	0	0
4	2	4	5	6	7	4	6	9	0	0	0
5	8	6	4	12	2	12	9	10	0	0	0
6	4	6	4	5	1	5	8	3	0	0	0
7	5	6	1	5	0	2	3	0	0	0	0
8	2	3	1	3	0	2	1	0	0	0	0
9	2	3	0	3	1	0	1	0	0	0	0
10	4	2	0	1	0	1	4	0	0	0	0
11	3	2	0	0	0	0	3	0	0	0	0
12	1	1	0	1	0	0	0	0	0	0	0
13	0	1	0	0	0	0	2	0	0	0	0
14	2	3	0	0	0	0	0	0	0	0	0
15	0	0	0	0	0	0	0	0	0	0	0
16	0	0	0	0	0	0	0	0	0	0	0
17	0	0	0	0	0	0	0	0	0	0	0
18	0	0	0	0	0	0	0	0	0	0	0
19	0	0	0	0	0	0	0	0	0	0	0
20	1	0	0	0	0	0	0	0	0	0	0

## Sheet: Suppl. Fig. 3b
	Soma			PGCs
Rev1	90	108.7	101.3	156.2	175.6	228.9
Rev7	94.4507	96.3107	109.239	182.489	145.651	171.214
Polk	103.1	97.6	99.3	206.4	221	189.4
Polq	77.9	112.1	110	158.6	132.6	154.9
Rev3l	57.2158	95.5638	148.005	235.997	280.588	325.549
