# Supplementary material for: Primordial germ cell DNA demethylation and development require DNA translesion synthesis
Source: Nat Commun. 2024 May 3;15:3734. doi: 10.1038/s41467-024-47219-2 (PMC11068800; doi:10.1038/s41467-024-47219-2)
Supplement: Supplementary file 4 — Source Data [file 41467_2024_47219_MOESM4_ESM.zip › Shah_Source Supplementary Fig. 04.xlsx]

## Sheet: Suppl. Fig. 4b
	PcnaR/R								Wildtype
0	99.5087	103.082	108.263	89.1469	59.1279	99.7783	157.724	83.3703	118.977	78.7129	75.5776	126.733	74.0016	139.527	111.817	74.6536
1.25	204.556	66.6369	134.882	109.692	57.6497	145.159	94.7524	157.871	175.083	167.987	146.535	110.561
2.5	139.169	70.7459	77.1773	140.598	124.612	147.228	155.654	147.672	155.116	269.637	137.789	137.129	137.245	192.013	114.099	79.2176
5	82.3582	130.594	101.653	73.7829	171.175	68.5883	103.326	98.7435	117.987	248.35	196.205	163.696	82.8036	69.1117	130.073	95.5175
10	60.5628	33.4078	43.0549	32.3359	90.0222	72.2838	67.8492	59.7191	134.653	150.165	122.937	127.723
20	13.2202	1.60786		9.82582		8.13008		9.90392	38.1188	45.5446	51.4851	51.3201	86.0636	72.3716	73.6756

## Sheet: Suppl. Fig. 4d
Age (days)	Wildtype	PcnaR/R
17		0
17	0
17	0
17	0
17	0
17	0
19	0
19	0
19	0
19	0
20		0
20	0
21	0
21	0
22		0
22	1
22	0
22	0
22	0
23	0
23	0
24	0
24	0
25	0
25	0
26	0
26	0
26	0
26	0
26	0
26	0
26	0
27		1
27	0
27	0
27	0
27	0
27	0
27	0
28		0
28	0
28	0
28	0
28	0
28	0
28	0
28	0
28	0
28	0
29	0
29	0
30		0
30	0
31	0
32	0
32	0
32	0
32	0
32	0
34	0
35	0
36		0
36	0
36	0
37	0
37	0
37	0
37	0
37	0
38		0
41		0
41	0
41	0
41	0
41	0
42	0
42	0
44	0
44	0
45	0
45	0
45	0
45	0
45	0
45	0
46		0
46		0
47		0
48	0
48	0
51		0
58		0
58		0
58		0
58		0
61		0
61		0
61		0
62		0
73	0
81	0
81	0
81	0
83	0
98		0
101	0
104		0
104		0
108		0
116		0
116		0
117	1
123		0
124		0
125	0
127	0
127	0
127	0
155		0
171		0
183	0
187		0
197		0
211	0
219		0
219		0
219		0
242		0
256	0
256	0
256	0
278		0
278	0
298	0
298	0
302		0
305		1
306		1
308	0
351		1
364		0
364		0
364		0
379		0
398		0
411	0
411	0
411	0
411	0
411	0
411	0
422		0
471		0
475		0
475	0
475	0
495		1
497		0
527	1
559		1
573		0
577	0
578	0
578	0
580	1
588	0
588	0
592	0
592	0
657
659	1
680		1
695	1
701		1
703	1
705	0
708	1
717	1
725	0
727	0
768
768		0
768		0
783		0
783		0
783		0
783		1
817	0
817	0

## Sheet: Suppl. Fig. 4e
Wildtype male	Wildtype female	PcnaR/R Male	PcnaR/R Female
1665	495	7	11
1152	598	5	14
1456	651	6	9
1421	721	8	18
1470	888	3	8
1302	878	11	5
1257	1265	5	0
1920	2157		1
1474	2530		3
1331	1859		4
910	818
944	1366
891	1221
	1116
	1035
	738
	960

## Sheet: Suppl. Fig. 4f
	Wildtype																		PcnaR/R				Rev1-/-
GOF18-GFP	108	171	77	31	75	51	65	58	25	9	15	92	45	48	11	48	20	48	33	45			42	48	20	15	79
Stella-GFP	13	51	19	15	25	37													52	36	18	28	28	9

## Sheet: Suppl. Fig. 4g
Wildtype	PcnaR/R	Rev1-/-
115	11	6
72	22	30
106	18	17
175	14	4
93		17
105		15
98
42
56
20
68
36

## Sheet: Suppl. Fig. 4h
Wildtype	PcnaR/R	Rev1-/-
103	5	8
57	4	29
171	18	22
123	8	7
86		6
99
96
167
33

## Sheet: Suppl. Fig. 4i
Wildtype	PcnaR/R	Rev1-/-
242	20	20
185	20	3
193	7	62
78	15	38
202	3
245	10
358	8
	15
	6
	0
	3
	7
	10
	2
	2
	5
