# Supplementary material for: Primordial germ cell DNA demethylation and development require DNA translesion synthesis
Source: Nat Commun. 2024 May 3;15:3734. doi: 10.1038/s41467-024-47219-2 (PMC11068800; doi:10.1038/s41467-024-47219-2)
Supplement: Supplementary file 4 — Source Data [file 41467_2024_47219_MOESM4_ESM.zip › Shah_Source Supplementary Fig. 05.xlsx]

## Sheet: Suppl. Fig. 5b
Wildtype	PcnaR/R
119.31	48.2759
97.2414	31.0345
83.4483	36.5517

## Sheet: Suppl. Fig. 5c
Wildtype	PcnaR/R	Rev1-/-	Rev7-/-	Polk-/-	Polq-/-	Rev1AA/AA
0.23	1	0.88	1.32	0.24	1.08	0.28
0.19	0.81	0.85	1.03	0.21	1.06	0.31
0.3	0.84	1.06	0.15	0.27	1.22	0.26
0.32	0.91	1.29	0.19		0.8
0.49	0.33	1.37	0.17		0.75
0.18	0.31	1.3	2.87		0.7
0.15	0.32				1.05
0.34	1.01
0.94	0.96
1.03	0.35
1.02	0.91
0.28	0.31
0.29	0.83
0.22	0.91
0.24	0.36
0.38	0.82
0.39
0.3
1.43
0.2
1.01
0.98
0.26
0.22
0.26
0.22
0.23
0.26
0.19
0.16
0.16
0.16
0.18
3.54
0.39
4.27
0.19

## Sheet: Suppl. Fig. 5d
Wildtype	PcnaR/R
9.88	9.52
9.99	9.74
10.98	8.6
9.87	8.51
9.39	5.43
10.53	10.46
10.08	9.58
9.56	9.7
10.05	7.75
10.23	6.53
10.05	8.52
6.98	9.42
6.86	7.39
5.49	10.38
8.37	8.52
7.06	8.63
6.66	9.33
7.11	5.32
7.82	5.63
	7.53
	6.79

## Sheet: Suppl. Fig. 5e
Wildtype	PcnaR/R
13.4	15.1
16.4	16.4
16.4	15.4
16	15.1
16.7	11.2
17.2	16.3
16.5	16.7
17	16.4
17.8	13.1
17.7	11.9
16.8	14.7
12.7	15.4
11.9	13.1
8.8	17.7
13.1	14.8
10.8	15.3
11.1	14.8
12.3	9.2
13.7	9.6
	13
	12.3

## Sheet: Suppl. Fig. 5f
Wildtype	PcnaR/R
75.9124	47.4161
109.197	35.7956
87.0073	35.4453
127.883	112.701

## Sheet: Suppl. Fig. 5g
	Wildtype			PcnaR/R
Mac-1+ Gr-1+	34.8	38.5	43.2	53	29	24.3
Mac-1+ Gr-1Low	14.1	14.4	14.5	14.6	11	8.94
Mac-1+ Gr-1high	20.6	24	28.7	38.3	17.9	15.4

## Sheet: Suppl. Fig. 5h
	Wildtype			PcnaR/R
B220+	20.7	22	20.2	13.1	29.6	31.2
B220+IgM-	13.1	8.34	9.93	6.45	16.1	16.8
B220+IgM+	6.84	12.2	9.21	5.99	12.4	13.4
B220+IgMhigh	3.47	7.41	5.2	3.6	6.34	6.38

## Sheet: Suppl. Fig. 5i
	Wildtype			PcnaR/R
CD4-CD8-	2.92	3.36	2.81	2.58	3.24	2.98
CD4+CD8+	89.8	86.9	89.3	89.6	87.4	87.4
CD4+	5.13	7.06	5.81	5.44	6.86	7.2
CD8+	2.12	2.63	2.07	2.36	2.5	2.44

## Sheet: Suppl. Fig. 5j
Wildtype	PcnaR/R
7	10.3
10.3	9.9
6	6.6
3.5	9.8
8.5	2.6
7.7	4.4
7.1	5.8
7.3	8.5
4.1	6.5
4.7	6.5
5.5	6.1
2.7	7.4
8	5.2
2.7	5.2
2.3	4.1
3.3	5.9
5.5	4.6
7	2.4
6.5	1.2
	2.8
	2.9

## Sheet: Suppl. Fig. 5k
Wildtype	PcnaR/R
247	798
912	642
1007	1003
1126	774
424	346
991	545
756	792
706	915
1171	366
1200	195
810	700
888	739
1431	668
623	912
1076	1067
926	868
816	925
1461	172
799	412
	721
	944

[truncated: 1 more sheets: Suppl. Fig. 5l]
