# Supplementary material for: Primordial germ cell DNA demethylation and development require DNA translesion synthesis
Source: Nat Commun. 2024 May 3;15:3734. doi: 10.1038/s41467-024-47219-2 (PMC11068800; doi:10.1038/s41467-024-47219-2)
Supplement: Supplementary file 4 — Source Data [file 41467_2024_47219_MOESM4_ESM.zip › Shah_Source Supplementary Fig. 06.xlsx]

## Sheet: Suppl. Fig. 6b
Wildtype	PcnaR/R
77.2727	48.9362
43.9024	67.3913
53.1915	61.1111
60.7843	64.2857

## Sheet: Suppl. Fig. 6c
Wildtype	PcnaR/R
39	48
46	44
37	52
34	36
44	36
39	48
46	45
37	33
34	37
44	36
49	31
38	37
41	45
39	46
29	42
40	48
37	44
32	45
40	46
42	33
34	41
32	44
31	32
29	55
27	46
42	40
27	36
41	40
27	65
27	26
36	32
33	38
42	41
52	37
41	27
41	40
34	42
32	40
48	41
41	31
43	43
33	49
43	33
42	39
50	35
39	44
46	42
54	35
48	49
42	29
45	42
39	38
41	37
36	44
53	48
41	41
29	30
28	35
38	39
25	36

## Sheet: Suppl. Fig. 6d
Wildtype	PcnaR/R
80	90
82	75
73	86

## Sheet: Suppl. Fig. 6e
Wildtype	PcnaR/R
30	30
27	30
30	29
30	27
29

## Sheet: Suppl. Fig. 6f
Wildtype	PcnaR/R
74	309
294	386
217	234
57	194
95

## Sheet: Suppl. Fig. 6g
Wildtype	PcnaR/R
9	8
9	8
4	8
7	5
8

## Sheet: Suppl. Fig. 6h
Wildtype	PcnaR/R
9.9	10.4
10.2	9.1
11.4	7
10.8	11.6
11
