# Supplementary material for: Primordial germ cell DNA demethylation and development require DNA translesion synthesis
Source: Nat Commun. 2024 May 3;15:3734. doi: 10.1038/s41467-024-47219-2 (PMC11068800; doi:10.1038/s41467-024-47219-2)
Supplement: Supplementary file 4 — Source Data [file 41467_2024_47219_MOESM4_ESM.zip › Shah_Source Supplementary Fig. 07.xlsx]

## Sheet: Suppl. Fig. 7b
Wildtype	PcnaR/R	Rev1-/-	Rev7-/-
569.878	1953.87	2075.98	2401.63
732.7	2035.28	1709.63	1994.57
976.934	1587.52	3052.92	2035.28
1058.34	3175.03	2523.74

## Sheet: Suppl. Fig. 7d
Age (months)	Wildtype																		PcnaR/R
2-3	6.7	5.5	5.7	3.9	6	5.8	2.1	3.5	4.3	7.4	8.5	5.4	4.9	3.5	8.6	4.8	5.3	7.1	5.2	3.3
4-6	3.9	6.8	10.7	11.8	6.2	10.9	8.1	7.1	4.2	8.2									3.3	3.8	3.1	6	4.9
6-12	8.1	3.9	6.1	5.1	3.6	3.1													20.8	3.3	3.1	4.3			34.5	17.5	15.1	13.5	16.4	22.3	19	11.7

## Sheet: Suppl. Fig. 7e
Age (months)	PcnaR/R												Rev1-/-		Rev7-/-
*3-4	5.2	3.3											1.9	6.7	2.9	2.7	3.1	3.4
*6-12	20.8	3.3	3.1	4.3	34.5	17.5	15.1	13.5	16.4	22.3	19	11.7	24	10.2	15.2	5

## Sheet: Suppl. Fig. 7f
Wildtype, females	PcnaR/R, females	Wildtype, males	PcnaR/R, males
475	846	272	6387
134	8724	554	5124
76	9380	557	5380
498	3383	459	5680
528		683	5256
		183	2442
		482	1506
		282	2096
		716	1045
		557	1915
		572	1937
		344	4714
		342	1941
		320

## Sheet: Suppl. Fig. 7g
Wildtype, females	PcnaR/R, females	Wildtype, males	PcnaR/R, males
21994	24622	856	31990
8477	25033	5591	40222
9622	39007	54	3417
527	36565	1490	18756
		780	31067
		659	32596
		16939	5505
		54	18849
		1180	6788
		1682	39041
		932	38008
		5505	29750
		4247	37095
		6724

## Sheet: Suppl. Fig. 7i
Wildtype	PcnaR/R	Rev1-/-	Rev7-/-
0	1	1	1
0	1	0	1
0	1
0	1
0	1
0	1
0	0
0
0
0
0
0
0
0

## Sheet: Suppl. Fig. 7j
Wildtype	PcnaR/R	Rev1-/-	Rev7-/-
0	1	1	1
0	1	2	2
0	1
0	1
0	1
0	1
0	1
0	1
0	3
0	1
0	1
0	3
0	2
0
