# Supplementary material for: Primordial germ cell DNA demethylation and development require DNA translesion synthesis
Source: Nat Commun. 2024 May 3;15:3734. doi: 10.1038/s41467-024-47219-2 (PMC11068800; doi:10.1038/s41467-024-47219-2)
Supplement: Supplementary file 4 — Source Data [file 41467_2024_47219_MOESM4_ESM.zip › Shah_Source Supplementary Fig. 08.xlsx]

## Sheet: Suppl. Fig. 8a
Wildtype	PcnaR/R	Rev1-/-
2.6	3.3	2.1
0.8	2.4	1.9
1.9	2	3.2

## Sheet: Suppl. Fig. 8b
Wildtype	PcnaR/R	Rev1-/-
1.03448	0.904977	0.699301
1.20482	0	1.22699
0	0.787402	0.556793
1.76991

## Sheet: Suppl. Fig. 8d
Wildtype	PcnaR/R	Rev1-/-
24	23	27
24	35	20
29	30	22
25

## Sheet: Suppl. Fig. 8e
	Low/Negative					Cytoplasmic (G2)					Nuclear (G2/M)
Wildtype	51.1	55.8	45.6	41.8	55	31.9	28.6	39.2	38.2	34.2	17	15.6	15.2	20	10.7
PcnaR/R	39.6	52.2	18.5			20.8	17.4	25.9			39.6	30.4	55.6
Rev1-/-	43.1	31	51.2			24.6	35.2	17.1			32.3	33.8	31.7
