# Supplementary material for: Primordial germ cell DNA demethylation and development require DNA translesion synthesis
Source: Nat Commun. 2024 May 3;15:3734. doi: 10.1038/s41467-024-47219-2 (PMC11068800; doi:10.1038/s41467-024-47219-2)
Supplement: Supplementary file 4 — Source Data [file 41467_2024_47219_MOESM4_ESM.zip › Shah_Source Supplementary Fig. 09.xlsx]

## Sheet: Suppl. Fig. 9e
Dnmt3a				Dnmt3b
Wildtype Spleen	Wildtype	PcnaR/R		Wildtype Spleen	Wildtype	PcnaR/R
100	0	0.02		100	0	0
	0.18	0.02			0	0
	0.05	0.01			0.01	8.77
	0.01	0.01			0	0.01
	0.05	161.39			548.02	0
	0	0.01			0	0.05
	0.01	0.03				0

## Sheet: Suppl. Fig. 9f
Wildtype Spleen	Wildtype	PcnaR/R
100	0	0
	0.03	0.04
	0	0
	0	0
	0	0
	0	0
	0	0
