# Supplementary material for: Primordial germ cell DNA demethylation and development require DNA translesion synthesis
Source: Nat Commun. 2024 May 3;15:3734. doi: 10.1038/s41467-024-47219-2 (PMC11068800; doi:10.1038/s41467-024-47219-2)
Supplement: Supplementary file 4 — Source Data [file 41467_2024_47219_MOESM4_ESM.zip › Shah_Source Supplementary Fig. 10.xlsx]

## Sheet: Suppl. Fig. 10c
Wildtype	PcnaR/R	Rev1-/-
71.7172	88.8889	91.9192
87.7778	91.358	88.7755
84.8485	88.8889	93.3333
98.6111	93.1818
81.4815
86.6667

## Sheet: Suppl. Fig. 10d
Wildtype	PcnaR/R	Rev1-/-
12.6761	82.2222	50.6173
33.3333	87.037	65.5556
26.9663	90	58.427
20.3046	56.9721
39.5062
45.1613
41.6667
33.5106
